# Supplementary material for: Asymmetric α-benzylation of cyclic ketones enabled by concurrent chemical aldol condensation and biocatalytic reduction
Source: Nat Commun. 2024 Jan 2;15:71. doi: 10.1038/s41467-023-44452-z (PMC10761851; doi:10.1038/s41467-023-44452-z)
Supplement: Supplementary file 4 — Source Data [file 41467_2023_44452_MOESM4_ESM.xlsx]

## Sheet: Table 1
Table 1
		Mutants	Specific activity（U/gprotein）			Mean	SEM
		M0	12.6	13.8	13.3	13.2333	0.492161
		M11	44.9108	43.8892	46.8	45.2	1.2058
		M12	60.1965	56.8035	58.5	58.5	1.38519
		M13	33.968	32.732	33.5	33.4	0.509525
		M14	121.958	130.242	124.6	125.6	3.45538
		M15	34.8324	34.5676	37.4	35.6	1.27737
		M16	N.D.	N.D.	N.D.	N.D.	N.D.
		M21	351.796	342.604	365.2	353.2	9.27805
		M22	482.9	472.392	504.209	486.5	13.2363
		M23	55.5515	51.9485	53	53.5	1.51281
		M31	124.526	118.974	122.2	121.9	2.27617
		M32	194.181	190.219	203.3	195.9	5.47691
	Mutants	M0	M11	M12	M13	M14	M15	M16	M21	M22	M23	M31	M32
	Conversion/%	4.2015	39.6614	41.3	23.7818	87.965	37.98	N.D.	92.4	95.8	42.5	79	84.2
		2.9	35.5386	45.5	27.6	82.5	39.5	N.D.	89.6	93.2	42.1	76.7	85.2
		3.3985	34.6	40.7	29.3	84.5	36.5	N.D.	90.9	98.9	45.8	81.2	88.5
	Mean	3.5	36.6	42.5	26.9	85	38	N.D.	91	96	43.5	79	86

## Sheet: Supplementary Table 4
Supplementary Table 4
	Entry	1	2	3	4	5	6	7	8	9	10	11	12	13	14	15	16	17	18	19	20
	Mutants	wt	I69W	I69C	I69M	I69D	I69R	I69N	I69H	I69E	I69K	I69P	I69Q	I69S	I69T	I69L	I69F	I69A	I69V	I69G	I69Y
	Specific activity (U/gprotein)	12.6	ND	ND	14.3	22.9	11.9	20	15.2	12.3	12.2	12.9	24.6	21.8	53.3	15.5	34.8324	44.9108	33.968	60.1965	121.958
		13.8	ND	ND	12.1	20.5	13	20.8	14.7	11.6	12.7	12.8	25.3	22.8	51.6	15.1	34.5676	43.8892	32.732	56.8035	130.242
		13.3	ND	ND	12.2	20.1	12	23.6	15.6	12.6	12.5	13.8	27.4	25.9	54.6	16.1	37.4	46.8	33.5	58.5	124.6
	Mean	13.2333	ND	ND	12.8667	21.1667	12.3	21.4667	15.1667	12.1667	12.4667	13.1667	25.7667	23.5	53.1667	15.5667	35.6	45.2	33.4	58.5	125.6

## Sheet: Supplementary Table 5
Supplementary Table 5
	Atomic coordinates of A：
	C 3.21210000 -1.24100000 4.16310000
	C 3.40020000 -2.52280000 3.29010000
	C 1.91050000 -2.86220000 3.19070000
	C 1.15430000 -2.21780000 4.33280000
	C 2.11010000 -1.44980000 5.24990000
	H 2.78290000 -0.45920000 3.45300000
	H 4.19250000 -0.84770000 4.59200000
	H 3.93910000 -3.33640000 3.87910000
	H 3.91210000 -2.30920000 2.29400000
	H 1.70620000 -0.46540000 5.65890000
	H 2.48010000 -2.13610000 6.08160000
	O -0.35140000 -2.13060000 4.40920000
	C 1.23460000 -3.40680000 1.91720000
	H 1.39860000 -7.32350000 0.99490000
	H 0.21340000 -2.91550000 1.79550000
	C 0.98370000 3.62660000 -1.46220000
	C 0.15720000 3.42370000 -2.57420000
	C -0.95450000 4.24800000 -2.77560000
	C -1.24930000 5.28710000 -1.88430000
	C -0.40200000 5.46970000 -0.77780000
	C 0.70640000 4.65880000 -0.55450000
	H 0.38000000 2.61640000 -3.27670000
	H -1.60740000 4.07420000 -3.63290000
	H -0.60830000 6.27460000 -0.06780000
	H 1.34360000 4.80570000 0.32610000
	O 2.08350000 2.84960000 -1.19220000
	C -2.45040000 6.18030000 -2.06420000
	C -3.73900000 5.62340000 -1.38310000
	H -2.67840000 6.33060000 -3.13180000
	H -2.23010000 7.17110000 -1.63840000
	H -3.44870000 5.26290000 -0.38550000
	N -4.28860000 4.51220000 -2.15160000
	H -4.97330000 4.00570000 -1.58640000
	H -4.81320000 4.89830000 -2.94230000
	C -4.73040000 6.76770000 -1.19860000
	O -5.68360000 7.00550000 -1.92410000
	O -4.42070000 7.55350000 -0.12410000
	H -5.07800000 8.27910000 -0.13020000
	H 2.80700000 3.43120000 -0.58360000
	C -1.37820000 -7.24510000 1.76450000
	C -0.14650000 -7.34920000 2.67840000
	C -0.34250000 -7.49640000 4.19750000
	C -2.93890000 -7.53570000 3.85110000
	C 2.24730000 -7.64170000 4.51670000
	C 2.44040000 -7.52150000 2.99570000
	C 3.85210000 -7.60170000 2.38830000
	C 5.07490000 -7.78140000 3.30560000
	C 4.88320000 -7.90940000 4.82810000
	C 3.46860000 -7.83480000 5.43400000
	N -2.76210000 -7.35040000 2.36030000
	O -1.20550000 -7.05910000 0.27650000
	N 1.24510000 -7.36160000 2.09140000
	N 0.85890000 -7.60340000 5.10700000
	N -1.73730000 -7.57190000 4.76900000
	O -4.32540000 -7.69740000 4.42640000
	C 6.09680000 -8.20200000 5.73160000
	H 6.54380000 -7.22160000 6.10400000
	H 5.76680000 -8.83240000 6.62250000
	H 6.88150000 -8.77220000 5.13250000
	C 6.48060000 -7.91990000 2.69520000
	H 6.96670000 -6.89130000 2.62360000
	H 7.11440000 -8.59560000 3.35970000
	H 6.39910000 -8.37620000 1.65370000
	H 3.99170000 -7.52360000 1.25940000
	H 3.32410000 -7.93620000 6.56020000
	H -3.65310000 -7.29870000 1.70040000
	C 0.68140000 -7.64780000 6.60580000
	C 0.10700000 -9.01070000 7.03110000
	H -0.02770000 -6.81870000 6.93650000
	H 1.69720000 -7.49950000 7.10210000
	C -0.01320000 -9.01370000 8.56780000
	H -0.92080000 -9.15090000 6.55790000
	C -0.63630000 -10.32050000 9.09440000
	H 1.02060000 -8.87500000 9.02780000
	H -1.67410000 -10.45400000 8.64190000
	C -0.75130000 -10.22300000 10.62650000
	H -1.38500000 -9.31680000 10.90460000
	H 0.28950000 -10.11120000 11.07790000
	O -1.40420000 -11.47510000 11.16060000
	P -1.45750000 -11.40360000 12.93840000
	O -2.34380000 -12.81590000 13.56130000
	H -2.37820000 -12.77290000 14.66990000
	O 1.03710000 -10.10290000 6.55830000
	H 0.61610000 -11.09500000 6.82140000
	O 0.22770000 -11.50920000 8.74890000
	H -0.23680000 -12.43160000 9.15570000
	O -0.90080000 -7.86680000 8.98740000
	H -0.99170000 -7.86010000 10.09380000
	O 0.20330000 -11.41390000 13.58000000
	O -2.28140000 -9.91030000 13.44880000
	C 2.14810000 -3.09340000 0.71950000
	C 2.32780000 -1.64640000 0.22530000
	C 3.24090000 -1.35600000 -0.98200000
	C 3.96700000 -2.51230000 -1.69600000
	C 3.78170000 -3.95900000 -1.20280000
	C 2.87120000 -4.24820000 0.00350000
	H 1.78940000 -0.79150000 0.75340000
	H 3.37950000 -0.28500000 -1.34710000
	H 4.64400000 -2.29670000 -2.58750000
	H 4.31920000 -4.81510000 -1.73000000
	H 2.73580000 -5.31870000 0.37170000
	Atomic coordinates of B：
	C 3.00430000 -3.12710000 4.33140000
	C 3.31610000 -4.25930000 3.30180000
	C 1.85320000 -4.60230000 3.01120000
	C 0.96890000 -4.14910000 4.15020000
	C 1.80690000 -3.50990000 5.25970000
	H 2.62460000 -2.25430000 3.70440000
	H 3.92640000 -2.78760000 4.91090000
	H 3.81900000 -5.14560000 3.81220000
	H 3.91250000 -3.89070000 2.40260000
	H 1.33460000 -2.60470000 5.76440000
	H 2.11300000 -4.30840000 6.01450000
	O -0.53970000 -4.12400000 4.09690000
	C 1.32940000 -5.04830000 1.63470000
	H 1.39540000 -6.18530000 1.53610000
	H 0.24810000 -4.70520000 1.51660000
	C 1.78080000 2.54040000 -0.31020000
	C 0.95430000 2.33750000 -1.42220000
	C -0.15740000 3.16180000 -1.62360000
	C -0.45220000 4.20090000 -0.73230000
	C 0.39510000 4.38350000 0.37420000
	C 1.50350000 3.57260000 0.59750000
	H 1.17710000 1.53020000 -2.12470000
	H -0.81030000 2.98800000 -2.48090000
	H 0.18880000 5.18840000 1.08420000
	H 2.14070000 3.71950000 1.47810000
	O 2.88060000 1.76340000 -0.04020000
	C -1.65330000 5.09410000 -0.91220000
	C -2.94190000 4.53720000 -0.23110000
	H -1.88130000 5.24440000 -1.97980000
	H -1.43300000 6.08490000 -0.48640000
	H -2.65160000 4.17670000 0.76650000
	N -3.49150000 3.42600000 -0.99960000
	H -4.17620000 2.91950000 -0.43440000
	H -4.01610000 3.81210000 -1.79030000
	C -3.93330000 5.68150000 -0.04660000
	O -4.88650000 5.91930000 -0.77210000
	O -3.62360000 6.46730000 1.02790000
	H -4.28090000 7.19290000 1.02180000
	H 3.60410000 2.34500000 0.56840000
	C -1.39430000 -6.63220000 2.18910000
	C -0.15950000 -6.85740000 3.07760000
	C -0.35110000 -7.32090000 4.53160000
	C -2.94070000 -7.42640000 4.15370000
	C 2.23700000 -7.49660000 4.82140000
	C 2.42910000 -7.05490000 3.36090000
	C 3.83990000 -7.00090000 2.74920000
	C 5.05880000 -7.41160000 3.59450000
	C 4.86600000 -7.86970000 5.05190000
	C 3.45620000 -7.89610000 5.67130000
	N -2.77130000 -6.93750000 2.73180000
	O -1.23030000 -6.14380000 0.76990000
	N 1.23460000 -6.65240000 2.53090000
	N 0.85160000 -7.54680000 5.41510000
	N -1.74170000 -7.56880000 5.06360000
	O -4.31570000 -7.78480000 4.66540000
	C 6.07150000 -8.38840000 5.85670000
	H 6.52710000 -7.53280000 6.45560000
	H 5.72760000 -9.21140000 6.56770000
	H 6.85090000 -8.80720000 5.13790000
	C 6.45980000 -7.44910000 2.95770000
	H 6.94450000 -6.42090000 3.04400000
	H 7.10040000 -8.21890000 3.50380000
	H 6.37080000 -7.73730000 1.85900000
	H 3.98070000 -6.66430000 1.66890000
	H 3.31260000 -8.22970000 6.75300000
	H -3.66200000 -6.81030000 2.08180000
	C 0.67680000 -7.76420000 6.89810000
	C 0.05390000 -9.13540000 7.20990000
	H -0.00350000 -6.94830000 7.31310000
	H 1.69650000 -7.69420000 7.40400000
	C -0.07990000 -9.21600000 8.74270000
	H -0.97390000 -9.21150000 6.72270000
	C -0.72710000 -10.52800000 9.22190000
	H 0.95330000 -9.11700000 9.21400000
	H -1.76800000 -10.63350000 8.76900000
	C -0.83180000 -10.43940000 10.75540000
	H -1.45560000 -9.52700000 11.03550000
	H 0.21330000 -10.32920000 11.19620000
	O -1.48260000 -11.67770000 11.32150000
	P -1.52810000 -11.50930000 13.09280000
	O -2.33460000 -12.92240000 13.81470000
	H -2.35870000 -12.81000000 14.91840000
	O 0.95450000 -10.22570000 6.68100000
	H 0.50440000 -11.21760000 6.89420000
	O 0.12120000 -11.71800000 8.84330000
	H -0.35400000 -12.64550000 9.22640000
	O -0.94790000 -8.07280000 9.21050000
	H -1.04560000 -8.11600000 10.31570000
	O 0.13660000 -11.39180000 13.71230000
	O -2.42110000 -10.02990000 13.51990000
	C 2.24240000 -4.37100000 0.59650000
	C 2.20560000 -2.84130000 0.42280000
	C 3.16470000 -2.15480000 -0.56770000
	C 4.15480000 -2.99990000 -1.39080000
	C 4.17830000 -4.53130000 -1.23070000
	C 3.21990000 -5.21790000 -0.23920000
	H 1.47640000 -2.21510000 1.03720000
	H 3.14360000 -1.02240000 -0.68960000
	H 4.86860000 -2.49150000 -2.12020000
	H 4.90850000 -5.15800000 -1.84450000
	H 3.24330000 -6.34930000 -0.11400000
	Atomic coordinates of C：
	C 2.96640000 -3.46170000 4.22180000
	C 2.75280000 -4.24940000 2.88940000
	C 1.32910000 -3.73830000 2.64770000
	C 0.69790000 -3.28900000 3.95030000
	C 1.68010000 -3.48010000 5.10980000
	H 3.90280000 -3.78570000 4.78540000
	H 3.08990000 -2.37350000 3.90450000
	H 2.73000000 -5.37280000 3.08150000
	H 3.50840000 -3.97340000 2.08130000
	H 1.67160000 -2.64800000 5.88910000
	H 1.52270000 -4.50540000 5.58270000
	O -0.58900000 -2.50430000 4.05250000
	C 0.70710000 -3.55280000 1.24810000
	H 0.70730000 -4.56240000 0.71830000
	H 1.34920000 -2.82750000 0.64740000
	C -0.74220000 -3.02940000 1.28350000
	C -1.09120000 -1.69450000 0.59880000
	C -2.55520000 -1.22150000 0.53110000
	C -3.67060000 -2.07730000 1.15930000
	C -3.32000000 -3.39910000 1.86820000
	C -1.85560000 -3.87520000 1.93120000
	H -0.26720000 -1.06410000 0.12680000
	H -2.81310000 -0.23870000 0.01460000
	H -4.75520000 -1.72970000 1.10460000
	H -4.14490000 -4.02750000 2.34180000
	H -1.59760000 -4.85930000 2.44580000
	C -2.19750000 -9.23740000 3.03990000
	C -0.79610000 -9.31450000 3.53810000
	C -0.55860000 -9.75480000 4.89150000
	C -2.83220000 -10.00270000 5.33680000
	C 1.80670000 -9.52330000 4.44050000
	C 1.51110000 -9.06330000 3.11970000
	C 2.54010000 -8.70860000 2.22150000
	C 3.86510000 -8.81690000 2.59050000
	C 4.17720000 -9.31290000 3.90110000
	C 3.16270000 -9.65140000 4.78880000
	N -3.10730000 -9.57510000 3.99880000
	O -2.46210000 -8.90950000 1.89170000
	N 0.19630000 -8.98330000 2.73850000
	N 0.76490000 -9.80610000 5.30800000
	N -1.50780000 -10.08000000 5.72560000
	O -3.76750000 -10.28130000 6.05600000
	C 5.61190000 -9.48440000 4.32050000
	H 6.15000000 -8.52850000 4.28820000
	H 5.68920000 -9.88460000 5.33440000
	H 6.14210000 -10.16640000 3.64400000
	C 4.95970000 -8.43400000 1.62860000
	H 5.59990000 -7.64540000 2.04270000
	H 5.61110000 -9.28740000 1.40260000
	H 4.54420000 -8.06970000 0.68540000
	H 2.25240000 -8.34030000 1.24220000
	H 3.43080000 -10.07740000 5.74480000
	H -4.09190000 -9.53960000 3.74540000
	C 0.99540000 -10.15120000 6.73240000
	C 1.03430000 -11.66780000 6.96030000
	H 0.17070000 -9.72410000 7.30030000
	H 1.92610000 -9.67830000 7.04540000
	C 1.31190000 -11.98460000 8.45160000
	H 0.05620000 -12.08380000 6.68390000
	C 0.98500000 -13.46120000 8.76510000
	H 2.37870000 -11.79070000 8.63910000
	H -0.10080000 -13.59580000 8.66240000
	C 1.39940000 -13.85410000 10.17770000
	H 0.86330000 -13.28090000 10.93870000
	H 2.48300000 -13.75260000 10.30820000
	O 1.02580000 -15.25460000 10.29900000
	P 1.50380000 -15.99430000 11.67370000
	O 0.37080000 -17.14750000 11.56030000
	H 0.70810000 -17.95390000 11.99920000
	O 2.05800000 -12.19110000 6.12480000
	H 2.12860000 -13.14550000 6.32150000
	O 1.67400000 -14.26950000 7.80620000
	H 1.53460000 -15.20660000 8.02490000
	O 0.48740000 -11.12730000 9.23790000
	H 0.86820000 -10.99880000 10.11980000
	O 2.81680000 -16.59330000 11.49450000
	O 1.23990000 -15.10650000 12.79190000
	C -1.81390000 4.43310000 3.25670000
	C -2.76650000 5.14360000 3.99410000
	C -4.01910000 5.41360000 3.43870000
	C -4.34770000 4.98410000 2.14570000
	C -3.37610000 4.27050000 1.42650000
	C -2.12010000 3.99380000 1.96580000
	H -2.53350000 5.48670000 5.00100000
	H -4.74480000 5.97980000 4.01430000
	H -3.60530000 3.91770000 0.42250000
	H -1.37570000 3.43740000 1.40390000
	O -0.56630000 4.13420000 3.74770000
	H -0.47370000 4.48860000 4.64570000
	C -5.69540000 5.28150000 1.52530000
	C -5.81990000 6.73350000 0.97190000
	H -6.50110000 5.13790000 2.25760000
	H -5.87910000 4.57590000 0.70710000
	H -4.91750000 6.95300000 0.39130000
	N -5.91970000 7.69330000 2.06400000
	H -5.73740000 8.63770000 1.73000000
	H -6.87210000 7.69690000 2.42870000
	C -7.01540000 6.79510000 0.01870000
	O -8.11560000 7.22270000 0.30230000
	O -6.72600000 6.28300000 -1.20440000
	H -7.54230000 6.32240000 -1.73900000
	Atomic coordinates of D
	C 1.42160000 -2.48260000 4.72170000
	C 1.23020000 -3.67040000 3.72150000
	C 0.38460000 -2.87710000 2.72530000
	C -0.22990000 -1.66530000 3.38020000
	C 0.12360000 -1.62230000 4.86640000
	H 1.84670000 -2.81650000 5.72370000
	H 2.17410000 -1.79070000 4.21890000
	H 0.60320000 -4.50170000 4.18260000
	H 2.22030000 -4.05480000 3.31160000
	H 0.31980000 -0.58450000 5.29310000
	H -0.67450000 -2.18130000 5.45390000
	O -0.83630000 -0.52390000 2.60480000
	C 0.19370000 -3.23490000 1.24330000
	H 0.61880000 -4.26850000 1.02200000
	H 0.67880000 -2.44590000 0.57880000
	C -1.33360000 -3.22460000 1.06950000
	C -2.02840000 -2.04270000 0.36810000
	C -3.56560000 -1.99140000 0.29490000
	C -4.40350000 -3.13060000 0.90630000
	C -3.70430000 -4.33080000 1.57210000
	C -2.16860000 -4.37860000 1.64980000
	H -1.40700000 -1.19510000 -0.07370000
	H -4.08390000 -1.10760000 -0.20470000
	H -5.54030000 -3.08720000 0.86360000
	H -4.32370000 -5.17870000 2.01310000
	H -1.65010000 -5.25850000 2.15660000
	C -2.19750000 -9.23740000 3.03990000
	C -0.79610000 -9.31450000 3.53810000
	C -0.55860000 -9.75480000 4.89150000
	C -2.83220000 -10.00270000 5.33680000
	C 1.80670000 -9.52330000 4.44050000
	C 1.51110000 -9.06330000 3.11970000
	C 2.54010000 -8.70860000 2.22150000
	C 3.86510000 -8.81690000 2.59050000
	C 4.17720000 -9.31290000 3.90110000
	C 3.16270000 -9.65140000 4.78880000
	N -3.10730000 -9.57510000 3.99880000
	O -2.46210000 -8.90950000 1.89170000
	N 0.19630000 -8.98330000 2.73850000
	N 0.76490000 -9.80610000 5.30800000
	N -1.50780000 -10.08000000 5.72560000
	O -3.76750000 -10.28130000 6.05600000
	C 5.61190000 -9.48440000 4.32050000
	H 6.15000000 -8.52850000 4.28820000
	H 5.68920000 -9.88460000 5.33440000
	H 6.14210000 -10.16640000 3.64400000
	C 4.95970000 -8.43400000 1.62860000
	H 5.59990000 -7.64540000 2.04270000
	H 5.61110000 -9.28740000 1.40260000
	H 4.54420000 -8.06970000 0.68540000
	H 2.25240000 -8.34030000 1.24220000
	H 3.43080000 -10.07740000 5.74480000
	H -4.09190000 -9.53960000 3.74540000
	C 0.99540000 -10.15120000 6.73240000
	C 1.03430000 -11.66780000 6.96030000
	H 0.17070000 -9.72410000 7.30030000
	H 1.92610000 -9.67830000 7.04540000
	C 1.31190000 -11.98460000 8.45160000
	H 0.05620000 -12.08380000 6.68390000
	C 0.98500000 -13.46120000 8.76510000
	H 2.37870000 -11.79070000 8.63910000
	H -0.10080000 -13.59580000 8.66240000
	C 1.39940000 -13.85410000 10.17770000
	H 0.86330000 -13.28090000 10.93870000
	H 2.48300000 -13.75260000 10.30820000
	O 1.02580000 -15.25460000 10.29900000
	P 1.50380000 -15.99430000 11.67370000
	O 0.37080000 -17.14750000 11.56030000
	H 0.70810000 -17.95390000 11.99920000
	O 2.05800000 -12.19110000 6.12480000
	H 2.12860000 -13.14550000 6.32150000
	O 1.67400000 -14.26950000 7.80620000
	H 1.53460000 -15.20660000 8.02490000
	O 0.48740000 -11.12730000 9.23790000
	H 0.86820000 -10.99880000 10.11980000
	O 2.81680000 -16.59330000 11.49450000
	O 1.23990000 -15.10650000 12.79190000
	C -3.23640000 2.02820000 2.36870000
	C -4.52670000 1.51040000 1.70630000
	C -5.71670000 2.46920000 1.49880000
	C -5.61480000 3.93370000 1.96700000
	C -4.39440000 4.39130000 2.78870000
	C -3.20810000 3.43150000 2.99950000
	H -4.58600000 0.43910000 1.33120000
	H -6.65600000 2.10380000 0.97020000
	H -4.35390000 5.44890000 3.21150000
	H -2.29110000 3.77750000 3.58120000
	O -1.96040000 1.22590000 2.27550000
	H -1.82250000 0.36760000 2.94730000
	C -6.67390000 4.96120000 1.51970000
	C -7.96050000 4.86790000 2.35590000
	H -6.94100000 4.76680000 0.42830000
	H -6.24490000 6.01290000 1.61530000
	H -7.73230000 5.07740000 3.45260000
	N -8.56280000 3.49120000 2.20340000
	H -9.50890000 3.43230000 2.78120000
	H -8.77170000 3.29820000 1.13060000
	C -8.92440000 5.93250000 1.80200000
	O -10.00920000 5.53250000 0.83170000
	O -8.85630000 7.35150000 2.31390000
	H -9.86250000 7.81410000 2.25130000
	Atomic coordinates of F
	C 1.44080000 -2.55590000 4.91760000
	C 0.70030000 -3.36530000 3.80510000
	C 0.09960000 -2.14120000 3.11010000
	C 0.03680000 -0.96940000 4.06580000
	C 0.56660000 -1.37250000 5.44340000
	H 1.84340000 -3.21770000 5.75410000
	H 2.31930000 -2.06000000 4.38640000
	H -0.13680000 -4.00140000 4.24610000
	H 1.41170000 -3.98550000 3.16560000
	H 1.18250000 -0.57510000 5.97650000
	H -0.29220000 -1.75090000 6.09080000
	O -0.27050000 0.58290000 3.60720000
	C -0.09560000 -2.02150000 1.58800000
	H 0.63840000 -2.70940000 1.05130000
	H 0.07960000 -0.94250000 1.26400000
	C -1.53860000 -2.43840000 1.25380000
	C -2.46040000 -1.47380000 0.48690000
	C -3.91070000 -1.88300000 0.17200000
	C -4.43980000 -3.25620000 0.62700000
	C -3.52010000 -4.21760000 1.40260000
	C -2.06960000 -3.80760000 1.71690000
	H -2.06920000 -0.45700000 0.15150000
	H -4.59330000 -1.16860000 -0.39660000
	H -5.51310000 -3.55990000 0.39170000
	H -3.91280000 -5.23200000 1.74400000
	H -1.38870000 -4.51730000 2.29330000
	C -2.19750000 -9.23740000 3.03990000
	C -0.79610000 -9.31450000 3.53810000
	C -0.55860000 -9.75480000 4.89150000
	C -2.83220000 -10.00270000 5.33680000
	C 1.80670000 -9.52330000 4.44050000
	C 1.51110000 -9.06330000 3.11970000
	C 2.54010000 -8.70860000 2.22150000
	C 3.86510000 -8.81690000 2.59050000
	C 4.17720000 -9.31290000 3.90110000
	C 3.16270000 -9.65140000 4.78880000
	N -3.10730000 -9.57510000 3.99880000
	O -2.46210000 -8.90950000 1.89170000
	N 0.19630000 -8.98330000 2.73850000
	N 0.76490000 -9.80610000 5.30800000
	N -1.50780000 -10.08000000 5.72560000
	O -3.76750000 -10.28130000 6.05600000
	C 5.61190000 -9.48440000 4.32050000
	H 6.15000000 -8.52850000 4.28820000
	H 5.68920000 -9.88460000 5.33440000
	H 6.14210000 -10.16640000 3.64400000
	C 4.95970000 -8.43400000 1.62860000
	H 5.59990000 -7.64540000 2.04270000
	H 5.61110000 -9.28740000 1.40260000
	H 4.54420000 -8.06970000 0.68540000
	H 2.25240000 -8.34030000 1.24220000
	H 3.43080000 -10.07740000 5.74480000
	H -4.09190000 -9.53960000 3.74540000
	C 0.99540000 -10.15120000 6.73240000
	C 1.03430000 -11.66780000 6.96030000
	H 0.17070000 -9.72410000 7.30030000
	H 1.92610000 -9.67830000 7.04540000
	C 1.31190000 -11.98460000 8.45160000
	H 0.05620000 -12.08380000 6.68390000
	C 0.98500000 -13.46120000 8.76510000
	H 2.37870000 -11.79070000 8.63910000
	H -0.10080000 -13.59580000 8.66240000
	C 1.39940000 -13.85410000 10.17770000
	H 0.86330000 -13.28090000 10.93870000
	H 2.48300000 -13.75260000 10.30820000
	O 1.02580000 -15.25460000 10.29900000
	P 1.50380000 -15.99430000 11.67370000
	O 0.37080000 -17.14750000 11.56030000
	H 0.70810000 -17.95390000 11.99920000
	O 2.05800000 -12.19110000 6.12480000
	H 2.12860000 -13.14550000 6.32150000
	O 1.67400000 -14.26950000 7.80620000
	H 1.53460000 -15.20660000 8.02490000
	O 0.48740000 -11.12730000 9.23790000
	H 0.86820000 -10.99880000 10.11980000
	O 2.81680000 -16.59330000 11.49450000
	O 1.23990000 -15.10650000 12.79190000
	C -2.92570000 1.92860000 2.23540000
	C -4.14570000 1.45850000 1.42060000
	C -5.32730000 2.41770000 1.18100000
	C -5.29650000 3.84180000 1.76510000
	C -4.08840000 4.30140000 2.60240000
	C -2.90640000 3.34310000 2.84240000
	H -4.16930000 0.40480000 0.98520000
	H -6.22130000 2.07700000 0.56140000
	H -4.06290000 5.35630000 3.03350000
	H -2.01270000 3.68370000 3.46300000
	O -1.74100000 1.01100000 2.42790000
	H -1.46440000 0.96330000 3.50280000
	C -6.41850000 4.84010000 1.41610000
	C -7.61200000 4.68690000 2.37590000
	H -6.77220000 4.64210000 0.35070000
	H -6.01350000 5.90340000 1.48470000
	H -7.27460000 4.89660000 3.44450000
	N -8.15800000 3.28250000 2.28100000
	H -9.02410000 3.17650000 2.96710000
	H -8.48380000 3.08350000 1.23870000
	C -8.71240000 5.68620000 1.97200000
	O -9.84940000 5.23490000 1.08620000
	O -8.73950000 7.06640000 2.58350000
	H -9.78730000 7.42970000 2.63460000
	Atomic coordinates of G
	C -0.19210000 -1.03570000 4.86450000
	C -1.50850000 -0.61650000 4.17350000
	C -0.99930000 0.51440000 3.25830000
	C -0.07300000 1.18390000 4.28080000
	C 0.34690000 0.28860000 5.45220000
	H -0.31410000 -1.84750000 5.65530000
	H 0.51350000 -1.38980000 4.04180000
	H -2.21660000 -0.19530000 4.96110000
	H -2.01150000 -1.45340000 3.58470000
	H 1.46770000 0.24440000 5.65650000
	H -0.24050000 0.59630000 6.37950000
	O 0.19770000 2.67020000 4.27510000
	C -0.16620000 -0.12340000 2.13290000
	H 0.65930000 -0.76260000 2.59080000
	H 0.28960000 0.68280000 1.46810000
	H -1.82730000 1.17010000 2.84120000
	C -1.11740000 -1.02400000 1.32610000
	C -2.37850000 -0.42350000 0.68020000
	C -3.36430000 -1.33380000 -0.07510000
	C -3.09050000 -2.84590000 -0.17910000
	C -1.82340000 -3.44500000 0.45940000
	C -0.83710000 -2.53370000 1.21300000
	H -2.58520000 0.69380000 0.76740000
	H -4.29830000 -0.88920000 -0.55400000
	H -3.82490000 -3.52160000 -0.73020000
	H -1.61750000 -4.56320000 0.37690000
	H 0.09600000 -2.97790000 1.69440000
	C -2.41340000 -9.17280000 3.05060000
	C -0.97510000 -9.25840000 3.55900000
	C -0.61430000 -9.67490000 4.98290000
	C -3.17690000 -9.93010000 5.45280000
	C 2.05950000 -9.39400000 4.40780000
	C 1.72070000 -8.97430000 2.97600000
	C 2.77370000 -8.63280000 1.91890000
	C 4.25670000 -8.72170000 2.33240000
	C 4.63350000 -9.09820000 3.78830000
	C 3.53870000 -9.45990000 4.82240000
	N -3.51610000 -9.51570000 4.02600000
	O -2.72180000 -8.76380000 1.63040000
	N 0.27230000 -8.99790000 2.86170000
	N 0.89350000 -9.74500000 5.38550000
	N -1.73550000 -10.01340000 5.93370000
	O -4.29540000 -10.26560000 6.41000000
	C 6.11770000 -9.18820000 4.18770000
	H 6.45290000 -8.19470000 4.63530000
	H 6.25500000 -10.01790000 4.95730000
	H 6.74440000 -9.41880000 3.26370000
	C 5.36220000 -8.36210000 1.32280000
	H 6.27370000 -7.97090000 1.88470000
	H 5.65310000 -9.29150000 0.73020000
	H 4.98040000 -7.55890000 0.60940000
	H 2.47220000 -8.32860000 0.86250000
	H 3.82580000 -9.77060000 5.88120000
	H -4.57650000 -9.46630000 3.70150000
	C 1.24410000 -10.17420000 6.78860000
	C 0.89680000 -11.66630000 6.92960000
	H 0.64920000 -9.56550000 7.54700000
	H 2.36070000 -10.02310000 6.96190000
	C 1.27660000 -12.14880000 8.34340000
	H -0.22240000 -11.80620000 6.76380000
	C 0.90800000 -13.63150000 8.54170000
	H 2.39650000 -12.01120000 8.50570000
	H -0.21150000 -13.76870000 8.37670000
	C 1.26890000 -14.05570000 9.97610000
	H 0.70310000 -13.40730000 10.72390000
	H 2.39080000 -13.93360000 10.13740000
	O 0.88610000 -15.50390000 10.16570000
	P 1.38210000 -16.04810000 11.78520000
	O 0.86830000 -17.73530000 12.02460000
	H 1.17850000 -18.07710000 13.03420000
	O 1.65910000 -12.42830000 5.87220000
	H 1.37560000 -13.50030000 5.89990000
	O 1.67440000 -14.51020000 7.58300000
	H 1.39930000 -15.57140000 7.75660000
	O 0.52020000 -11.32910000 9.36060000
	H 0.78630000 -11.67660000 10.38070000
	O 3.15310000 -15.94060000 11.92560000
	O 0.62410000 -15.01270000 13.01830000
	C -2.31520000 2.99890000 1.74600000
	C -3.55490000 2.61950000 0.91500000
	C -4.54240000 3.71160000 0.46310000
	C -4.29170000 5.18290000 0.83990000
	C -3.04650000 5.56420000 1.66420000
	C -2.05870000 4.47150000 2.11660000
	H -3.74400000 1.53010000 0.63710000
	H -5.46450000 3.42980000 -0.14510000
	H -2.85910000 6.65340000 1.94420000
	H -1.13880000 4.75240000 2.72880000
	O -1.34380000 1.93340000 2.19260000
	C -5.26960000 6.27210000 0.35870000
	C -6.54480000 6.21980000 1.22120000
	H -5.54680000 6.08060000 -0.73060000
	H -4.78200000 7.29820000 0.45310000
	H -6.27270000 6.39390000 2.31440000
	N -7.19130000 4.86360000 1.06800000
	H -8.11430000 4.82200000 1.68300000
	H -7.45040000 4.69880000 0.00130000
	C -7.53080000 7.30820000 0.75720000
	O -8.61280000 6.96680000 -0.23910000
	O -7.51450000 8.66880000 1.41250000
	H -8.54780000 9.07200000 1.45670000
	Atomic coordinates of H
	C 1.13270000 -3.52760000 5.53680000
	C 1.12110000 -3.66600000 3.99900000
	C 0.74960000 -2.23600000 3.54900000
	C -0.28240000 -1.95760000 4.64610000
	C -0.26380000 -2.93510000 5.82620000
	H 1.93330000 -2.76410000 5.81200000
	H 1.30970000 -4.50680000 6.09270000
	H 0.28320000 -4.38770000 3.72410000
	H 2.10970000 -4.01990000 3.55530000
	H -0.33530000 -2.45290000 6.85670000
	H -1.07560000 -3.72000000 5.66980000
	O -1.18780000 -0.75130000 4.61620000
	C 0.27510000 -2.14620000 2.08720000
	H 1.14270000 -2.45570000 1.41660000
	H -0.01110000 -1.07120000 1.84770000
	C -0.92420000 -3.06690000 1.79400000
	C -2.24790000 -2.46020000 1.29620000
	C -3.42510000 -3.38230000 0.92340000
	C -3.27910000 -4.91200000 1.05430000
	C -1.96090000 -5.51710000 1.57340000
	C -0.78490000 -4.59390000 1.94330000
	H -2.35450000 -1.32890000 1.19810000
	H -4.40110000 -2.93310000 0.54210000
	H -4.14760000 -5.59460000 0.77240000
	H -1.85560000 -6.64710000 1.68320000
	H 0.19080000 -5.04110000 2.32750000
	C -2.18580000 -10.48700000 3.75410000
	C -0.74820000 -10.56290000 4.26560000
	C -0.39120000 -10.97070000 5.69270000
	C -2.95530000 -11.23020000 6.15660000
	C 2.28290000 -10.68900000 5.12210000
	C 1.94770000 -10.28180000 3.68610000
	C 3.00270000 -9.95040000 2.62890000
	C 4.48480000 -10.03770000 3.04540000
	C 4.85890000 -10.40070000 4.50520000
	C 3.76170000 -10.75320000 5.53970000
	N -3.29080000 -10.82690000 4.72630000
	O -2.49200000 -10.08920000 2.33210000
	N 0.50070000 -10.31140000 3.56770000
	N 1.11570000 -11.03860000 6.09950000
	N -1.51480000 -11.30640000 6.64110000
	O -4.07410000 -11.56510000 7.11320000
	C 6.34270000 -10.48840000 4.90840000
	H 6.68210000 -9.48510000 5.33030000
	H 6.47360000 -11.29890000 5.69930000
	H 6.96750000 -10.74860000 3.99080000
	C 5.59210000 -9.68670000 2.03580000
	H 6.49310000 -9.26190000 2.59030000
	H 5.90520000 -10.62770000 1.47380000
	H 5.19930000 -8.91190000 1.29760000
	H 2.70400000 -9.65590000 1.56880000
	H 4.04540000 -11.06030000 6.60030000
	H -4.34980000 -10.78260000 4.39650000
	C 1.46460000 -11.45620000 7.50730000
	C 1.13140000 -12.95150000 7.64860000
	H 0.86160000 -10.84980000 8.26130000
	H 2.57890000 -11.29350000 7.68580000
	C 1.50730000 -13.43300000 9.06360000
	H 0.01410000 -13.09910000 7.47670000
	C 1.14330000 -14.91670000 9.25840000
	H 2.62640000 -13.29120000 9.22720000
	H 0.02460000 -15.05510000 9.08980000
	C 1.50310000 -15.34670000 10.69090000
	H 0.93760000 -14.69960000 11.43990000
	H 2.62560000 -15.22980000 10.85220000
	O 1.10950000 -16.79220000 10.87300000
	P 1.61390000 -17.35880000 12.48240000
	O 1.05960000 -19.03430000 12.71880000
	H 1.37450000 -19.38690000 13.72310000
	O 1.90070000 -13.70630000 6.59090000
	H 1.62670000 -14.78060000 6.62270000
	O 1.91130000 -15.79130000 8.29810000
	H 1.63180000 -16.85120000 8.47220000
	O 0.74800000 -12.61460000 10.08000000
	H 1.01130000 -12.96090000 11.10130000
	O 3.38810000 -17.29830000 12.59850000
	O 0.89960000 -16.31190000 13.73270000
	C -2.74920000 3.82630000 1.07560000
	C -3.96980000 3.25100000 0.33280000
	C -5.21790000 4.12560000 0.11280000
	C -5.25000000 5.56880000 0.64900000
	C -4.03880000 6.13440000 1.41330000
	C -2.79040000 5.26130000 1.63170000
	H -3.94540000 2.18190000 -0.06280000
	H -6.11620000 3.70750000 -0.45070000
	H -4.06540000 7.20230000 1.81160000
	H -1.89130000 5.68330000 2.19140000
	O -1.50620000 2.99100000 1.24580000
	C -6.45290000 6.47710000 0.34050000
	C -7.58540000 6.22290000 1.35170000
	H -6.82940000 6.26090000 -0.71340000
	H -6.12440000 7.56660000 0.40550000
	H -7.21030000 6.43460000 2.40700000
	N -8.03480000 4.78520000 1.25260000
	H -8.86000000 4.60660000 1.97310000
	H -8.39350000 4.58580000 0.22120000
	C -8.76340000 7.15840000 1.02240000
	O -9.90400000 6.65870000 0.17000000
	O -8.84730000 8.52140000 1.66470000
	H -9.91320000 8.81160000 1.77220000
	H 1.63880000 -1.54330000 3.71910000

## Sheet: Supplementary Table 6
Supplementary Table 6
	Atomic coordinates of Aw
	C 3.21210000 -1.24100000 4.16310000
	C 3.40020000 -2.52280000 3.29010000
	C 1.91050000 -2.86220000 3.19070000
	C 1.15430000 -2.21780000 4.33280000
	C 2.11010000 -1.44980000 5.24990000
	H 2.78290000 -0.45920000 3.45300000
	H 4.19250000 -0.84770000 4.59200000
	H 3.93910000 -3.33640000 3.87910000
	H 3.91210000 -2.30920000 2.29400000
	H 1.70620000 -0.46540000 5.65890000
	H 2.48010000 -2.13610000 6.08160000
	O -0.35140000 -2.13060000 4.40920000
	C 1.23460000 -3.40680000 1.91720000
	H 1.39860000 -7.32350000 0.99490000
	H 0.21340000 -2.91550000 1.79550000
	C -0.51630000 4.62660000 -1.46220000
	C -1.34280000 4.42370000 -2.57420000
	C -2.45450000 5.24800000 -2.77560000
	C -2.74930000 6.28710000 -1.88430000
	C -1.90200000 6.46970000 -0.77780000
	C -0.79360000 5.65880000 -0.55450000
	H -1.12000000 3.61640000 -3.27670000
	H -3.10740000 5.07420000 -3.63290000
	H -2.10830000 7.27460000 -0.06780000
	H -0.15640000 5.80570000 0.32610000
	O 0.58350000 3.84960000 -1.19220000
	C -3.95040000 7.18030000 -2.06420000
	C -5.23900000 6.62340000 -1.38310000
	H -4.17840000 7.33060000 -3.13180000
	H -3.73010000 8.17110000 -1.63840000
	H -4.94870000 6.26290000 -0.38550000
	N -5.78860000 5.51220000 -2.15160000
	H -6.47330000 5.00570000 -1.58640000
	H -6.31320000 5.89830000 -2.94230000
	C -6.23040000 7.76770000 -1.19860000
	O -7.18360000 8.00550000 -1.92410000
	O -5.92070000 8.55350000 -0.12410000
	H -6.57800000 9.27910000 -0.13020000
	C 6.38100000 6.17010000 0.45210000
	C 6.39280000 7.46760000 -0.37950000
	C 7.72280000 8.01880000 -0.92840000
	C 9.04070000 7.27610000 -0.64080000
	C 9.03420000 6.00530000 0.22660000
	C 7.70590000 5.45400000 0.77580000
	H 5.41580000 8.01070000 -0.60280000
	H 7.72900000 8.96650000 -1.56200000
	H 10.01230000 5.46350000 0.44960000
	H 7.70140000 4.50670000 1.41000000
	O 5.06960000 5.56840000 0.90370000
	H 5.12290000 4.46890000 0.74770000
	C 10.35060000 7.73370000 -1.30610000
	C 11.26130000 8.44300000 -0.28860000
	H 10.12170000 8.43480000 -2.17540000
	H 10.89070000 6.80960000 -1.69800000
	H 11.44990000 7.74930000 0.59620000
	N 10.60510000 9.71600000 0.18790000
	H 11.27150000 10.22380000 0.91600000
	H 10.42860000 10.38560000 -0.67960000
	C 12.60430000 8.76620000 -0.96930000
	O 12.80940000 10.10380000 -1.63890000
	O 13.76340000 7.80720000 -0.83360000
	H 14.71810000 8.37350000 -0.83970000
	O 3.98060000 3.92970000 0.94010000
	H 3.67490000 3.46750000 2.09210000
	H 3.11440000 3.91760000 -0.00060000
	H 1.30700000 4.43120000 -0.58360000
	C -1.37820000 -7.24510000 1.76450000
	C -0.14650000 -7.34920000 2.67840000
	C -0.34250000 -7.49640000 4.19750000
	C -2.93890000 -7.53570000 3.85110000
	C 2.24730000 -7.64170000 4.51670000
	C 2.44040000 -7.52150000 2.99570000
	C 3.85210000 -7.60170000 2.38830000
	C 5.07490000 -7.78140000 3.30560000
	C 4.88320000 -7.90940000 4.82810000
	C 3.46860000 -7.83480000 5.43400000
	N -2.76210000 -7.35040000 2.36030000
	O -1.20550000 -7.05910000 0.27650000
	N 1.24510000 -7.36160000 2.09140000
	N 0.85890000 -7.60340000 5.10700000
	N -1.73730000 -7.57190000 4.76900000
	O -4.32540000 -7.69740000 4.42640000
	C 6.09680000 -8.20200000 5.73160000
	H 6.54380000 -7.22160000 6.10400000
	H 5.76680000 -8.83240000 6.62250000
	H 6.88150000 -8.77220000 5.13250000
	C 6.48060000 -7.91990000 2.69520000
	H 6.96670000 -6.89130000 2.62360000
	H 7.11440000 -8.59560000 3.35970000
	H 6.39910000 -8.37620000 1.65370000
	H 3.99170000 -7.52360000 1.25940000
	H 3.32410000 -7.93620000 6.56020000
	H -3.65310000 -7.29870000 1.70040000
	C 0.68140000 -7.64780000 6.60580000
	C 0.10700000 -9.01070000 7.03110000
	H -0.02770000 -6.81870000 6.93650000
	H 1.69720000 -7.49950000 7.10210000
	C -0.01320000 -9.01370000 8.56780000
	H -0.92080000 -9.15090000 6.55790000
	C -0.63630000 -10.32050000 9.09440000
	H 1.02060000 -8.87500000 9.02780000
	H -1.67410000 -10.45400000 8.64190000
	C -0.75130000 -10.22300000 10.62650000
	H -1.38500000 -9.31680000 10.90460000
	H 0.28950000 -10.11120000 11.07790000
	O -1.40420000 -11.47510000 11.16060000
	P -1.45750000 -11.40360000 12.93840000
	O -2.34380000 -12.81590000 13.56130000
	H -2.37820000 -12.77290000 14.66990000
	O 1.03710000 -10.10290000 6.55830000
	H 0.61610000 -11.09500000 6.82140000
	O 0.22770000 -11.50920000 8.74890000
	H -0.23680000 -12.43160000 9.15570000
	O -0.90080000 -7.86680000 8.98740000
	H -0.99170000 -7.86010000 10.09380000
	O 0.20330000 -11.41390000 13.58000000
	O -2.28140000 -9.91030000 13.44880000
	C 2.14810000 -3.09340000 0.71950000
	C 2.32780000 -1.64640000 0.22530000
	C 3.24090000 -1.35600000 -0.98200000
	C 3.96700000 -2.51230000 -1.69600000
	C 3.78170000 -3.95900000 -1.20280000
	C 2.87120000 -4.24820000 0.00350000
	H 1.78940000 -0.79150000 0.75340000
	H 3.37950000 -0.28500000 -1.34710000
	H 4.64400000 -2.29670000 -2.58750000
	H 4.31920000 -4.81510000 -1.73000000
	H 2.73580000 -5.31870000 0.37170000
	Atomic coordinates of Bw
	C 3.00430000 -3.12710000 4.33140000
	C 3.31610000 -4.25930000 3.30180000
	C 1.85320000 -4.60230000 3.01120000
	C 0.96890000 -4.14910000 4.15020000
	C 1.80690000 -3.50990000 5.25970000
	H 2.62460000 -2.25430000 3.70440000
	H 3.92640000 -2.78760000 4.91090000
	H 3.81900000 -5.14560000 3.81220000
	H 3.91250000 -3.89070000 2.40260000
	H 1.33460000 -2.60470000 5.76440000
	H 2.11300000 -4.30840000 6.01450000
	O -0.53970000 -4.12400000 4.09690000
	C 1.32940000 -5.04830000 1.63470000
	H 1.39540000 -6.18530000 1.53610000
	H 0.24810000 -4.70520000 1.51660000
	C -0.71920000 3.54040000 -0.31020000
	C -1.54570000 3.33750000 -1.42220000
	C -2.65740000 4.16180000 -1.62360000
	C -2.95220000 5.20090000 -0.73230000
	C -2.10490000 5.38350000 0.37420000
	C -0.99650000 4.57260000 0.59750000
	H -1.32290000 2.53020000 -2.12470000
	H -3.31030000 3.98800000 -2.48090000
	H -2.31120000 6.18840000 1.08420000
	H -0.35930000 4.71950000 1.47810000
	O 0.38060000 2.76340000 -0.04020000
	C -4.15330000 6.09410000 -0.91220000
	C -5.44190000 5.53720000 -0.23110000
	H -4.38130000 6.24440000 -1.97980000
	H -3.93300000 7.08490000 -0.48640000
	H -5.15160000 5.17670000 0.76650000
	N -5.99150000 4.42600000 -0.99960000
	H -6.67620000 3.91950000 -0.43440000
	H -6.51610000 4.81210000 -1.79030000
	C -6.43330000 6.68150000 -0.04660000
	O -7.38650000 6.91930000 -0.77210000
	O -6.12360000 7.46730000 1.02790000
	H -6.78090000 8.19290000 1.02180000
	C 6.17810000 5.08390000 1.60410000
	C 6.18990000 6.38140000 0.77250000
	C 7.51990000 6.93260000 0.22360000
	C 8.83780000 6.18990000 0.51120000
	C 8.83130000 4.91910000 1.37860000
	C 7.50300000 4.36780000 1.92780000
	H 5.21290000 6.92450000 0.54920000
	H 7.52610000 7.88030000 -0.41000000
	H 9.80940000 4.37730000 1.60160000
	H 7.49850000 3.42050000 2.56200000
	O 4.86670000 4.48220000 2.05570000
	H 4.92000000 3.38270000 1.89970000
	C 10.14770000 6.64750000 -0.15410000
	C 11.05840000 7.35680000 0.86340000
	H 9.91880000 7.34860000 -1.02340000
	H 10.68780000 5.72340000 -0.54600000
	H 11.24700000 6.66310000 1.74820000
	N 10.40220000 8.62980000 1.33990000
	H 11.06860000 9.13760000 2.06800000
	H 10.22570000 9.29940000 0.47240000
	C 12.40140000 7.68000000 0.18270000
	O 12.60650000 9.01760000 -0.48690000
	O 13.56050000 6.72100000 0.31840000
	H 14.51520000 7.28730000 0.31230000
	O 3.77770000 2.84350000 2.09210000
	H 3.47200000 2.38130000 3.24410000
	H 2.91150000 2.83140000 1.15140000
	H 1.10410000 3.34500000 0.56840000
	C -1.39430000 -6.63220000 2.18910000
	C -0.15950000 -6.85740000 3.07760000
	C -0.35110000 -7.32090000 4.53160000
	C -2.94070000 -7.42640000 4.15370000
	C 2.23700000 -7.49660000 4.82140000
	C 2.42910000 -7.05490000 3.36090000
	C 3.83990000 -7.00090000 2.74920000
	C 5.05880000 -7.41160000 3.59450000
	C 4.86600000 -7.86970000 5.05190000
	C 3.45620000 -7.89610000 5.67130000
	N -2.77130000 -6.93750000 2.73180000
	O -1.23030000 -6.14380000 0.76990000
	N 1.23460000 -6.65240000 2.53090000
	N 0.85160000 -7.54680000 5.41510000
	N -1.74170000 -7.56880000 5.06360000
	O -4.31570000 -7.78480000 4.66540000
	C 6.07150000 -8.38840000 5.85670000
	H 6.52710000 -7.53280000 6.45560000
	H 5.72760000 -9.21140000 6.56770000
	H 6.85090000 -8.80720000 5.13790000
	C 6.45980000 -7.44910000 2.95770000
	H 6.94450000 -6.42090000 3.04400000
	H 7.10040000 -8.21890000 3.50380000
	H 6.37080000 -7.73730000 1.85900000
	H 3.98070000 -6.66430000 1.66890000
	H 3.31260000 -8.22970000 6.75300000
	H -3.66200000 -6.81030000 2.08180000
	C 0.67680000 -7.76420000 6.89810000
	C 0.05390000 -9.13540000 7.20990000
	H -0.00350000 -6.94830000 7.31310000
	H 1.69650000 -7.69420000 7.40400000
	C -0.07990000 -9.21600000 8.74270000
	H -0.97390000 -9.21150000 6.72270000
	C -0.72710000 -10.52800000 9.22190000
	H 0.95330000 -9.11700000 9.21400000
	H -1.76800000 -10.63350000 8.76900000
	C -0.83180000 -10.43940000 10.75540000
	H -1.45560000 -9.52700000 11.03550000
	H 0.21330000 -10.32920000 11.19620000
	O -1.48260000 -11.67770000 11.32150000
	P -1.52810000 -11.50930000 13.09280000
	O -2.33460000 -12.92240000 13.81470000
	H -2.35870000 -12.81000000 14.91840000
	O 0.95450000 -10.22570000 6.68100000
	H 0.50440000 -11.21760000 6.89420000
	O 0.12120000 -11.71800000 8.84330000
	H -0.35400000 -12.64550000 9.22640000
	O -0.94790000 -8.07280000 9.21050000
	H -1.04560000 -8.11600000 10.31570000
	O 0.13660000 -11.39180000 13.71230000
	O -2.42110000 -10.02990000 13.51990000
	C 2.24240000 -4.37100000 0.59650000
	C 2.20560000 -2.84130000 0.42280000
	C 3.16470000 -2.15480000 -0.56770000
	C 4.15480000 -2.99990000 -1.39080000
	C 4.17830000 -4.53130000 -1.23070000
	C 3.21990000 -5.21790000 -0.23920000
	H 1.47640000 -2.21510000 1.03720000
	H 3.14360000 -1.02240000 -0.68960000
	H 4.86860000 -2.49150000 -2.12020000
	H 4.90850000 -5.15800000 -1.84450000
	H 3.24330000 -6.34930000 -0.11400000
	Atomic coordinates of Cw
	C 2.96640000 -3.46170000 4.22180000
	C 2.75280000 -4.24940000 2.88940000
	C 1.32910000 -3.73830000 2.64770000
	C 0.69790000 -3.28900000 3.95030000
	C 1.68010000 -3.48010000 5.10980000
	H 3.90280000 -3.78570000 4.78540000
	H 3.08990000 -2.37350000 3.90450000
	H 2.73000000 -5.37280000 3.08150000
	H 3.50840000 -3.97340000 2.08130000
	H 1.67160000 -2.64800000 5.88910000
	H 1.52270000 -4.50540000 5.58270000
	O -0.58900000 -2.50430000 4.05250000
	C 0.70710000 -3.55280000 1.24810000
	H 0.70730000 -4.56240000 0.71830000
	H 1.34920000 -2.82750000 0.64740000
	C 4.73110000 5.39560000 6.35300000
	C 5.15050000 6.86490000 6.15220000
	C 6.63050000 7.26980000 6.29260000
	C 7.68930000 6.20690000 6.63950000
	C 7.26430000 4.74850000 6.88370000
	C 5.78570000 4.34310000 6.74390000
	H 4.36860000 7.64940000 5.88330000
	H 6.94400000 8.35260000 6.12260000
	H 8.04750000 3.96500000 7.15320000
	H 5.47370000 3.26010000 6.91520000
	O 3.29900000 4.97410000 6.11360000
	H 3.31140000 4.01220000 5.55610000
	C 9.18450000 6.57080000 6.63580000
	C 9.72620000 6.67040000 8.07270000
	H 9.34310000 7.56060000 6.09290000
	H 9.74880000 5.74510000 6.08900000
	H 9.52510000 5.69070000 8.62000000
	N 9.05310000 7.81070000 8.79730000
	H 9.45430000 7.87900000 9.82990000
	H 9.25710000 8.75980000 8.25890000
	C 11.24600000 6.90970000 8.01190000
	O 11.79050000 8.31800000 8.02530000
	O 12.19350000 5.73620000 8.09350000
	H 13.13120000 6.04880000 8.59880000
	O 2.13490000 3.70070000 5.16720000
	H 1.39810000 2.94730000 5.89090000
	H 1.66620000 4.20170000 4.08800000
	C -0.74220000 -3.02940000 1.28350000
	C -1.09120000 -1.69450000 0.59880000
	C -2.55520000 -1.22150000 0.53110000
	C -3.67060000 -2.07730000 1.15930000
	C -3.32000000 -3.39910000 1.86820000
	C -1.85560000 -3.87520000 1.93120000
	H -0.26720000 -1.06410000 0.12680000
	H -2.81310000 -0.23870000 0.01460000
	H -4.75520000 -1.72970000 1.10460000
	H -4.14490000 -4.02750000 2.34180000
	H -1.59760000 -4.85930000 2.44580000
	C -2.19750000 -9.23740000 3.03990000
	C -0.79610000 -9.31450000 3.53810000
	C -0.55860000 -9.75480000 4.89150000
	C -2.83220000 -10.00270000 5.33680000
	C 1.80670000 -9.52330000 4.44050000
	C 1.51110000 -9.06330000 3.11970000
	C 2.54010000 -8.70860000 2.22150000
	C 3.86510000 -8.81690000 2.59050000
	C 4.17720000 -9.31290000 3.90110000
	C 3.16270000 -9.65140000 4.78880000
	N -3.10730000 -9.57510000 3.99880000
	O -2.46210000 -8.90950000 1.89170000
	N 0.19630000 -8.98330000 2.73850000
	N 0.76490000 -9.80610000 5.30800000
	N -1.50780000 -10.08000000 5.72560000
	O -3.76750000 -10.28130000 6.05600000
	C 5.61190000 -9.48440000 4.32050000
	H 6.15000000 -8.52850000 4.28820000
	H 5.68920000 -9.88460000 5.33440000
	H 6.14210000 -10.16640000 3.64400000
	C 4.95970000 -8.43400000 1.62860000
	H 5.59990000 -7.64540000 2.04270000
	H 5.61110000 -9.28740000 1.40260000
	H 4.54420000 -8.06970000 0.68540000
	H 2.25240000 -8.34030000 1.24220000
	H 3.43080000 -10.07740000 5.74480000
	H -4.09190000 -9.53960000 3.74540000
	C 0.99540000 -10.15120000 6.73240000
	C 1.03430000 -11.66780000 6.96030000
	H 0.17070000 -9.72410000 7.30030000
	H 1.92610000 -9.67830000 7.04540000
	C 1.31190000 -11.98460000 8.45160000
	H 0.05620000 -12.08380000 6.68390000
	C 0.98500000 -13.46120000 8.76510000
	H 2.37870000 -11.79070000 8.63910000
	H -0.10080000 -13.59580000 8.66240000
	C 1.39940000 -13.85410000 10.17770000
	H 0.86330000 -13.28090000 10.93870000
	H 2.48300000 -13.75260000 10.30820000
	O 1.02580000 -15.25460000 10.29900000
	P 1.50380000 -15.99430000 11.67370000
	O 0.37080000 -17.14750000 11.56030000
	H 0.70810000 -17.95390000 11.99920000
	O 2.05800000 -12.19110000 6.12480000
	H 2.12860000 -13.14550000 6.32150000
	O 1.67400000 -14.26950000 7.80620000
	H 1.53460000 -15.20660000 8.02490000
	O 0.48740000 -11.12730000 9.23790000
	H 0.86820000 -10.99880000 10.11980000
	O 2.81680000 -16.59330000 11.49450000
	O 1.23990000 -15.10650000 12.79190000
	C -1.81390000 4.43310000 3.25670000
	C -2.76650000 5.14360000 3.99410000
	C -4.01910000 5.41360000 3.43870000
	C -4.34770000 4.98410000 2.14570000
	C -3.37610000 4.27050000 1.42650000
	C -2.12010000 3.99380000 1.96580000
	H -2.53350000 5.48670000 5.00100000
	H -4.74480000 5.97980000 4.01430000
	H -3.60530000 3.91770000 0.42250000
	H -1.37570000 3.43740000 1.40390000
	O -0.56630000 4.13420000 3.74770000
	H -0.47370000 4.48860000 4.64570000
	C -5.69540000 5.28150000 1.52530000
	C -5.81990000 6.73350000 0.97190000
	H -6.50110000 5.13790000 2.25760000
	H -5.87910000 4.57590000 0.70710000
	H -4.91750000 6.95300000 0.39130000
	N -5.91970000 7.69330000 2.06400000
	H -5.73740000 8.63770000 1.73000000
	H -6.87210000 7.69690000 2.42870000
	C -7.01540000 6.79510000 0.01870000
	O -8.11560000 7.22270000 0.30230000
	O -6.72600000 6.28300000 -1.20440000
	H -7.54230000 6.32240000 -1.73900000
	Atomic coordinates of Ew
	C 1.44080000 -2.55590000 4.91760000
	C 0.70030000 -3.36530000 3.80510000
	C 0.09960000 -2.14120000 3.11010000
	C 0.03680000 -0.96940000 4.06580000
	C 0.56660000 -1.37250000 5.44340000
	H 1.84340000 -3.21770000 5.75410000
	H 2.31930000 -2.06000000 4.38640000
	H -0.13680000 -4.00140000 4.24610000
	H 1.41170000 -3.98550000 3.16560000
	H 1.18250000 -0.57510000 5.97650000
	H -0.29220000 -1.75090000 6.09080000
	O -0.27050000 0.58290000 3.60720000
	C -0.09560000 -2.02150000 1.58800000
	H 0.63840000 -2.70940000 1.05130000
	H 0.07960000 -0.94250000 1.26400000
	C 2.58110000 4.47080000 5.48270000
	C 3.03100000 5.84890000 4.96270000
	C 4.32330000 6.49190000 5.50280000
	C 5.16200000 5.76180000 6.56890000
	C 4.71230000 4.38210000 7.08550000
	C 3.41980000 3.74000000 6.54680000
	H 2.41220000 6.38970000 4.17270000
	H 4.66230000 7.50620000 5.10870000
	H 5.33900000 3.83360000 7.86380000
	H 3.08750000 2.71940000 6.93080000
	O 1.31820000 3.83400000 4.95260000
	H 1.57790000 3.15600000 4.11290000
	C 6.48810000 6.37340000 7.06200000
	C 6.26650000 7.04860000 8.42740000
	H 6.85780000 7.14860000 6.31210000
	H 7.26800000 5.54900000 7.17250000
	H 5.89290000 6.27590000 9.17750000
	N 5.24450000 8.14990000 8.28570000
	H 5.09090000 8.63990000 9.26980000
	H 5.61170000 8.89920000 7.55390000
	C 7.59760000 7.64350000 8.91980000
	O 7.91640000 9.09550000 8.65460000
	O 8.50600000 6.82040000 9.80040000
	H 9.03330000 7.48670000 10.51450000
	O 0.55510000 2.47460000 3.76120000
	H 0.71880000 1.29360000 3.30160000
	H -0.61050000 2.99800000 3.78710000
	C -1.53860000 -2.43840000 1.25380000
	C -2.46040000 -1.47380000 0.48690000
	C -3.91070000 -1.88300000 0.17200000
	C -4.43980000 -3.25620000 0.62700000
	C -3.52010000 -4.21760000 1.40260000
	C -2.06960000 -3.80760000 1.71690000
	H -2.06920000 -0.45700000 0.15150000
	H -4.59330000 -1.16860000 -0.39660000
	H -5.51310000 -3.55990000 0.39170000
	H -3.91280000 -5.23200000 1.74400000
	H -1.38870000 -4.51730000 2.29330000
	C -2.19750000 -9.23740000 3.03990000
	C -0.79610000 -9.31450000 3.53810000
	C -0.55860000 -9.75480000 4.89150000
	C -2.83220000 -10.00270000 5.33680000
	C 1.80670000 -9.52330000 4.44050000
	C 1.51110000 -9.06330000 3.11970000
	C 2.54010000 -8.70860000 2.22150000
	C 3.86510000 -8.81690000 2.59050000
	C 4.17720000 -9.31290000 3.90110000
	C 3.16270000 -9.65140000 4.78880000
	N -3.10730000 -9.57510000 3.99880000
	O -2.46210000 -8.90950000 1.89170000
	N 0.19630000 -8.98330000 2.73850000
	N 0.76490000 -9.80610000 5.30800000
	N -1.50780000 -10.08000000 5.72560000
	O -3.76750000 -10.28130000 6.05600000
	C 5.61190000 -9.48440000 4.32050000
	H 6.15000000 -8.52850000 4.28820000
	H 5.68920000 -9.88460000 5.33440000
	H 6.14210000 -10.16640000 3.64400000
	C 4.95970000 -8.43400000 1.62860000
	H 5.59990000 -7.64540000 2.04270000
	H 5.61110000 -9.28740000 1.40260000
	H 4.54420000 -8.06970000 0.68540000
	H 2.25240000 -8.34030000 1.24220000
	H 3.43080000 -10.07740000 5.74480000
	H -4.09190000 -9.53960000 3.74540000
	C 0.99540000 -10.15120000 6.73240000
	C 1.03430000 -11.66780000 6.96030000
	H 0.17070000 -9.72410000 7.30030000
	H 1.92610000 -9.67830000 7.04540000
	C 1.31190000 -11.98460000 8.45160000
	H 0.05620000 -12.08380000 6.68390000
	C 0.98500000 -13.46120000 8.76510000
	H 2.37870000 -11.79070000 8.63910000
	H -0.10080000 -13.59580000 8.66240000
	C 1.39940000 -13.85410000 10.17770000
	H 0.86330000 -13.28090000 10.93870000
	H 2.48300000 -13.75260000 10.30820000
	O 1.02580000 -15.25460000 10.29900000
	P 1.50380000 -15.99430000 11.67370000
	O 0.37080000 -17.14750000 11.56030000
	H 0.70810000 -17.95390000 11.99920000
	O 2.05800000 -12.19110000 6.12480000
	H 2.12860000 -13.14550000 6.32150000
	O 1.67400000 -14.26950000 7.80620000
	H 1.53460000 -15.20660000 8.02490000
	O 0.48740000 -11.12730000 9.23790000
	H 0.86820000 -10.99880000 10.11980000
	O 2.81680000 -16.59330000 11.49450000
	O 1.23990000 -15.10650000 12.79190000
	C -2.92570000 1.92860000 2.23540000
	C -4.14570000 1.45850000 1.42060000
	C -5.32730000 2.41770000 1.18100000
	C -5.29650000 3.84180000 1.76510000
	C -4.08840000 4.30140000 2.60240000
	C -2.90640000 3.34310000 2.84240000
	H -4.16930000 0.40480000 0.98520000
	H -6.22130000 2.07700000 0.56140000
	H -4.06290000 5.35630000 3.03350000
	H -2.01270000 3.68370000 3.46300000
	O -1.74100000 1.01100000 2.42790000
	H -1.46440000 0.96330000 3.50280000
	C -6.41850000 4.84010000 1.41610000
	C -7.61200000 4.68690000 2.37590000
	H -6.77220000 4.64210000 0.35070000
	H -6.01350000 5.90340000 1.48470000
	H -7.27460000 4.89660000 3.44450000
	N -8.15800000 3.28250000 2.28100000
	H -9.02410000 3.17650000 2.96710000
	H -8.48380000 3.08350000 1.23870000
	C -8.71240000 5.68620000 1.97200000
	O -9.84940000 5.23490000 1.08620000
	O -8.73950000 7.06640000 2.58350000
	H -9.78730000 7.42970000 2.63460000
	Atomic coordinates of Gw
	C 0.65150000 -1.39900000 5.09810000
	C -0.02470000 -1.36300000 3.71290000
	C -0.20190000 0.34310000 3.27890000
	C -0.48650000 0.64250000 5.00900000
	C -0.25610000 -0.52490000 5.97660000
	H 0.76690000 -2.45350000 5.51590000
	H 1.67220000 -0.90050000 5.00200000
	H -1.05490000 -1.84790000 3.76910000
	H 0.61570000 -1.90840000 2.94330000
	H 0.24780000 -0.22780000 6.95500000
	H -1.24930000 -1.05070000 6.16780000
	O -0.75590000 2.03580000 5.52450000
	C -0.04940000 -0.15770000 1.57710000
	H 0.94170000 -0.70660000 1.45050000
	H -0.05890000 0.73990000 0.87380000
	C 2.52650000 4.97090000 3.85610000
	C 2.77770000 6.40340000 3.35250000
	C 3.95530000 7.22030000 3.91540000
	C 4.87520000 6.60700000 4.98770000
	C 4.61870000 5.17660000 5.49540000
	C 3.44060000 4.36050000 4.93400000
	H 2.09700000 6.85630000 2.55800000
	H 4.15080000 8.27610000 3.53310000
	H 5.30530000 4.71960000 6.28230000
	H 3.24940000 3.30160000 5.31050000
	O 1.39840000 4.15340000 3.27920000
	H -0.10240000 2.75040000 2.23420000
	C 6.10560000 7.38540000 5.48740000
	C 5.76290000 8.11200000 6.80000000
	H 6.42700000 8.14540000 4.70060000
	H 6.95770000 6.65240000 5.67800000
	H 5.43310000 7.35110000 7.58230000
	N 4.65110000 9.10280000 6.55230000
	H 4.41190000 9.63240000 7.49790000
	H 4.97840000 9.83940000 5.78910000
	C 7.01850000 8.84980000 7.29760000
	O 7.21710000 10.30840000 6.96090000
	O 7.96810000 8.15920000 8.24720000
	H 8.42170000 8.90970000 8.92740000
	O 0.74630000 2.32880000 3.09040000
	H 0.96570000 1.07730000 3.23620000
	C -1.18640000 -1.13040000 1.21930000
	C -2.45660000 -0.60740000 0.52740000
	C -3.59300000 -1.58050000 0.17010000
	C -3.44310000 -3.08260000 0.47500000
	C -2.15210000 -3.61220000 1.12650000
	C -1.02120000 -2.63560000 1.49310000
	H -2.55900000 0.50210000 0.28790000
	H -4.54520000 -1.18960000 -0.31980000
	H -4.28710000 -3.80340000 0.21530000
	H -2.03600000 -4.72590000 1.34100000
	H -0.06590000 -3.02430000 1.97870000
	C -2.41340000 -9.17280000 3.05060000
	C -0.97510000 -9.25840000 3.55900000
	C -0.61430000 -9.67490000 4.98290000
	C -3.17690000 -9.93010000 5.45280000
	C 2.05950000 -9.39400000 4.40780000
	C 1.72070000 -8.97430000 2.97600000
	C 2.77370000 -8.63280000 1.91890000
	C 4.25670000 -8.72170000 2.33240000
	C 4.63350000 -9.09820000 3.78830000
	C 3.53870000 -9.45990000 4.82240000
	N -3.51610000 -9.51570000 4.02600000
	O -2.72180000 -8.76380000 1.63040000
	N 0.27230000 -8.99790000 2.86170000
	N 0.89350000 -9.74500000 5.38550000
	N -1.73550000 -10.01340000 5.93370000
	O -4.29540000 -10.26560000 6.41000000
	C 6.11770000 -9.18820000 4.18770000
	H 6.45290000 -8.19470000 4.63530000
	H 6.25500000 -10.01790000 4.95730000
	H 6.74440000 -9.41880000 3.26370000
	C 5.36220000 -8.36210000 1.32280000
	H 6.27370000 -7.97090000 1.88470000
	H 5.65310000 -9.29150000 0.73020000
	H 4.98040000 -7.55890000 0.60940000
	H 2.47220000 -8.32860000 0.86250000
	H 3.82580000 -9.77060000 5.88120000
	H -4.57650000 -9.46630000 3.70150000
	C 1.24410000 -10.17420000 6.78860000
	C 0.89680000 -11.66630000 6.92960000
	H 0.64920000 -9.56550000 7.54700000
	H 2.36070000 -10.02310000 6.96190000
	C 1.27660000 -12.14880000 8.34340000
	H -0.22240000 -11.80620000 6.76380000
	C 0.90800000 -13.63150000 8.54170000
	H 2.39650000 -12.01120000 8.50570000
	H -0.21150000 -13.76870000 8.37670000
	C 1.26890000 -14.05570000 9.97610000
	H 0.70310000 -13.40730000 10.72390000
	H 2.39080000 -13.93360000 10.13740000
	O 0.88610000 -15.50390000 10.16570000
	P 1.38210000 -16.04810000 11.78520000
	O 0.86830000 -17.73530000 12.02460000
	H 1.17850000 -18.07710000 13.03420000
	O 1.65910000 -12.42830000 5.87220000
	H 1.37560000 -13.50030000 5.89990000
	O 1.67440000 -14.51020000 7.58300000
	H 1.39930000 -15.57140000 7.75660000
	O 0.52020000 -11.32910000 9.36060000
	H 0.78630000 -11.67660000 10.38070000
	O 3.15310000 -15.94060000 11.92560000
	O 0.62410000 -15.01270000 13.01830000
	C -2.58890000 2.35660000 1.83530000
	C -3.88200000 1.90170000 1.13320000
	C -5.01340000 2.91320000 0.87430000
	C -4.85820000 4.37720000 1.32680000
	C -3.57660000 4.82570000 2.05420000
	C -2.44270000 3.81440000 2.30970000
	H -3.99550000 0.82020000 0.79120000
	H -5.96380000 2.58040000 0.34000000
	H -3.46180000 5.90830000 2.39230000
	H -1.48920000 4.14790000 2.83830000
	O -1.43980000 1.39210000 2.00370000
	H -1.41850000 0.94670000 3.01740000
	C -5.95310000 5.40440000 0.98260000
	C -7.17560000 5.19220000 1.89350000
	H -6.27100000 5.25670000 -0.10210000
	H -5.55080000 6.46250000 1.11820000
	H -6.87730000 5.36140000 2.98070000
	N -7.68740000 3.78230000 1.72310000
	H -8.57440000 3.63000000 2.37270000
	H -7.97240000 3.61940000 0.66280000
	C -8.28360000 6.18380000 1.49250000
	O -9.39760000 5.73350000 0.57830000
	O -8.34310000 7.54840000 2.13580000
	H -9.40190000 7.86850000 2.22790000
	H 1.39080000 3.17150000 3.79790000
	Atomic coordinates of Hw
	C 1.13270000 -3.52760000 5.53680000
	C 1.12110000 -3.66600000 3.99900000
	C 0.74960000 -2.23600000 3.54900000
	C -0.28240000 -1.95760000 4.64610000
	C -0.26380000 -2.93510000 5.82620000
	H 1.93330000 -2.76410000 5.81200000
	H 1.30970000 -4.50680000 6.09270000
	H 0.28320000 -4.38770000 3.72410000
	H 2.10970000 -4.01990000 3.55530000
	H -0.33530000 -2.45290000 6.85670000
	H -1.07560000 -3.72000000 5.66980000
	O -1.18780000 -0.75130000 4.61620000
	C 0.27510000 -2.14620000 2.08720000
	H 1.14270000 -2.45570000 1.41660000
	H -0.01110000 -1.07120000 1.84770000
	C 2.44070000 6.26810000 3.31800000
	C 2.81290000 7.68860000 2.85380000
	C 4.05080000 8.38970000 3.44210000
	C 4.90880000 7.67520000 4.50250000
	C 4.54920000 6.24510000 4.94810000
	C 3.31140000 5.54370000 4.36070000
	H 2.17270000 8.22050000 2.07490000
	H 4.32950000 9.43990000 3.09720000
	H 5.19840000 5.70740000 5.71560000
	H 3.03970000 4.48900000 4.69770000
	O 1.22070000 5.58540000 2.75110000
	H 1.28180000 3.45670000 3.51240000
	C 6.16180000 8.36820000 5.06990000
	C 5.78840000 9.08100000 6.38210000
	H 6.54710000 9.13570000 4.32020000
	H 6.97520000 7.59610000 5.27380000
	H 5.41040000 8.31660000 7.13860000
	N 4.70300000 10.09350000 6.10440000
	H 4.42860000 10.61110000 7.04710000
	H 5.07120000 10.83820000 5.36830000
	C 7.02310000 9.80150000 6.95280000
	O 7.22750000 11.27230000 6.67490000
	O 7.93210000 9.08210000 7.92050000
	H 8.33720000 9.80550000 8.65850000
	O 0.72190000 2.88370000 2.74370000
	H 0.65530000 3.48330000 1.81170000
	C -0.92420000 -3.06690000 1.79400000
	C -2.24790000 -2.46020000 1.29620000
	C -3.42510000 -3.38230000 0.92340000
	C -3.27910000 -4.91200000 1.05430000
	C -1.96090000 -5.51710000 1.57340000
	C -0.78490000 -4.59390000 1.94330000
	H -2.35450000 -1.32890000 1.19810000
	H -4.40110000 -2.93310000 0.54210000
	H -4.14760000 -5.59460000 0.77240000
	H -1.85560000 -6.64710000 1.68320000
	H 0.19080000 -5.04110000 2.32750000
	C -2.18580000 -10.48700000 3.75410000
	C -0.74820000 -10.56290000 4.26560000
	C -0.39120000 -10.97070000 5.69270000
	C -2.95530000 -11.23020000 6.15660000
	C 2.28290000 -10.68900000 5.12210000
	C 1.94770000 -10.28180000 3.68610000
	C 3.00270000 -9.95040000 2.62890000
	C 4.48480000 -10.03770000 3.04540000
	C 4.85890000 -10.40070000 4.50520000
	C 3.76170000 -10.75320000 5.53970000
	N -3.29080000 -10.82690000 4.72630000
	O -2.49200000 -10.08920000 2.33210000
	N 0.50070000 -10.31140000 3.56770000
	N 1.11570000 -11.03860000 6.09950000
	N -1.51480000 -11.30640000 6.64110000
	O -4.07410000 -11.56510000 7.11320000
	C 6.34270000 -10.48840000 4.90840000
	H 6.68210000 -9.48510000 5.33030000
	H 6.47360000 -11.29890000 5.69930000
	H 6.96750000 -10.74860000 3.99080000
	C 5.59210000 -9.68670000 2.03580000
	H 6.49310000 -9.26190000 2.59030000
	H 5.90520000 -10.62770000 1.47380000
	H 5.19930000 -8.91190000 1.29760000
	H 2.70400000 -9.65590000 1.56880000
	H 4.04540000 -11.06030000 6.60030000
	H -4.34980000 -10.78260000 4.39650000
	C 1.46460000 -11.45620000 7.50730000
	C 1.13140000 -12.95150000 7.64860000
	H 0.86160000 -10.84980000 8.26130000
	H 2.57890000 -11.29350000 7.68580000
	C 1.50730000 -13.43300000 9.06360000
	H 0.01410000 -13.09910000 7.47670000
	C 1.14330000 -14.91670000 9.25840000
	H 2.62640000 -13.29120000 9.22720000
	H 0.02460000 -15.05510000 9.08980000
	C 1.50310000 -15.34670000 10.69090000
	H 0.93760000 -14.69960000 11.43990000
	H 2.62560000 -15.22980000 10.85220000
	O 1.10950000 -16.79220000 10.87300000
	P 1.61390000 -17.35880000 12.48240000
	O 1.05960000 -19.03430000 12.71880000
	H 1.37450000 -19.38690000 13.72310000
	O 1.90070000 -13.70630000 6.59090000
	H 1.62670000 -14.78060000 6.62270000
	O 1.91130000 -15.79130000 8.29810000
	H 1.63180000 -16.85120000 8.47220000
	O 0.74800000 -12.61460000 10.08000000
	H 1.01130000 -12.96090000 11.10130000
	O 3.38810000 -17.29830000 12.59850000
	O 0.89960000 -16.31190000 13.73270000
	C -2.74920000 3.82630000 1.07560000
	C -3.96980000 3.25100000 0.33280000
	C -5.21790000 4.12560000 0.11280000
	C -5.25000000 5.56880000 0.64900000
	C -4.03880000 6.13440000 1.41330000
	C -2.79040000 5.26130000 1.63170000
	H -3.94540000 2.18190000 -0.06280000
	H -6.11620000 3.70750000 -0.45070000
	H -4.06540000 7.20230000 1.81160000
	H -1.89130000 5.68330000 2.19140000
	O -1.50620000 2.99100000 1.24580000
	H -1.73600000 2.08490000 1.84480000
	C -6.45290000 6.47710000 0.34050000
	C -7.58540000 6.22290000 1.35170000
	H -6.82940000 6.26090000 -0.71340000
	H -6.12440000 7.56660000 0.40550000
	H -7.21030000 6.43460000 2.40700000
	N -8.03480000 4.78520000 1.25260000
	H -8.86000000 4.60660000 1.97310000
	H -8.39350000 4.58580000 0.22120000
	C -8.76340000 7.15840000 1.02240000
	O -9.90400000 6.65870000 0.17000000
	O -8.84730000 8.52140000 1.66470000
	H -9.91320000 8.81160000 1.77220000
	H 1.63880000 -1.54330000 3.71910000

## Sheet: Supplementary Table 7
Supplementary Table 7
	Entry	1	2	3	4	5	6	7	8	9	10	11	12	13	14	15	16
	Cosolvents	-	DMF (5%)	DME (5%)	Acetone (5%)	DMSO (5%)	Isooctane (5%)	Isooctane (10%)	Isooctane (15%)	Isooctane (10%)	Isooctane (10%)	Isooctane (10%)	Isooctane (10%)	Isooctane (10%)	Isooctane (10%)	Isooctane (10%)	Isooctane (10%)
	pH	8	8	8	8	8	8	8	8	7.5	7	8.5	7.5	7.5	7.5	7.5	7.5
	Temperature (℃)	35	35	35	35	35	35	35	35	35	35	35	30	25	40	30	30
	Time (h)	12	12	12	12	12	12	12	12	12	12	12	12	12	12	24	24
	Conversion/%	45	14	ND	12	31	54	79	39	87	69	47	98	82	34	52	25
		44	18	ND	9	35	50	75	44	86	65	53	94	83	30	46	29
		49	16	ND	12	30	55	80	40	82	70	47	96	81	35	49	24
	Mean	46	16	ND	11	32	53	78	41	85	68	49	96	82	33	49	26
	ee/%	97	95	ND	95	97	97	98	97	98	98	97	98	97	98	98	97
		97	96	ND	95	97	97	98	97	98	98	97	98	97	98	98	97
		97	97	ND	95	97	97	98	97	98	98	97	98	97	98	98	97
	Mean	97	96	ND	95	97	97	98	97	98	98	97	98	97	98	98	97

## Sheet: Supplementary Table 8
Supplementary Table 8
	Entry	1	2	3	4	5	6	7	8	9
	YqjM (μM)	2	4	6	8	10	6	6	6	6
	NADP+ (μM)	50	50	50	50	50	10	20	30	40
	Conversion/%	30	55	91	95	93	32	49	67	86
		31	52	94	95	89	34	54	64	88
		29	52	88	92	94	30	53	70	81
	Mean	30	53	91	94	92	32	52	67	85
	ee/%	98	97	98	98	97	98	97	98	98
		98	97	98	98	97	98	97	98	98
		98	97	98	98	97	98	97	98	98
	Mean	98	97	98	98	97	98	97	98	98
	TON	1500	1325	1517	1175	920	534	867	1117	1417

## Sheet: Supplementary Figure 9
Supplementary Figure 9
	Concentration of 1a (mM)	8	8.25	8.5	8.75	9	9.5	10	10.5
	V (μM/min)	17.9938	24.7248	33.8578	38.2128	40.4602	47.5256	46.2732	46.305
		15.2066	26.6376	34.5069	36.92	43.9363	45.8237	46.524	48.5507
		16.3525	23.4857	36.2017	36.7459	41.5684	45.5104	48.1845	46.7905
	Mean	16.5176	24.9494	34.8554	37.2929	41.9883	46.2866	46.9939	47.2154
	SEM	1.14384	1.29651	0.988119	0.654358	1.44983	0.885425	0.848125	0.964802
	KM (mM)	8.35±0.2
	kcat (s-1)	0.23±0.005
	kcat/KM (s-1 mM-1)	0.03
	R2	0.96
	Equation	y=Vmax*x^n/(k^n+x^n)

## Sheet: Supplementary Figure 10
Supplementary Figure 10
	Concentration of 2a (mM)	6	7	8	9	10	11	12	13
	V (μM/min)	5.95	11.79	24.17	26.1	28.4	32.94	29.38	31.26
		3.6	12.96	22.27	25.42	30.09	31.1	30.76	32.95
		6.52	14.48	24.66	27.56	28.81	31.54	33.07	31.67
	Mean	5.35667	13.0767	23.7	26.36	29.1	31.86	31.07	31.96
	SEM	1.26376	1.10128	1.03076	0.892786	0.719768	0.784517	1.5223	0.719768
	KM (mM)	7.98±0.18
	kcat (s-1)	0.19±0.009
	kcat/KM (s-1 mM-1)	0.02
	R2	0.96
	Equation	y=Vmax*x^n/(k^n+x^n)

## Sheet: Supplementary Figure 11
Supplementary Figure 11
	Concentration of 1a (mM)	3	3.5	4	4.5	5	6	7	8	9
	V (μM/min)	14.403	20.2994	26.412	31.6962	36.3021	38.0297	39.0326	41.8055	40.3005
		12.1541	22.309	29.5646	29.853	34.3535	41.8201	41.3221	39.408	39.9162
		12.2325	20.1087	28.0136	30.6846	35.4829	39.6151	41.1808	40.5413	41.8512
	Mean	12.9299	20.9057	27.9968	30.7446	35.3795	39.8216	40.5118	40.5849	40.6893
	SEM	1.04216	0.995309	1.28707	0.753674	0.79887	1.55432	1.04757	0.979272	0.836433
	KM (mM)	3.56±0.08
	kcat (s-1)	0.39±0.012
	kcat/KM (s-1 mM-1)	0.11
	R2	0.98
	Equation	y=Vmax*x^n/(k^n+x^n)

## Sheet: Supplementary Figure 12
Supplementary Figure 12
	Concentration of 2a (mM)	3	3.5	4	4.5	5	6	7	8	9
	V (μM/min)	12.9419	17.4112	27.714	31.7834	31.2203	37.6402	37.8156	37.5384	38.0404
		11.606	18.8402	26.8077	33.6	34.0816	37.0311	39.5299	39.76	39.6338
		14.67	20.84	29.46	32.301	34.84	39.39	40.07	39.2318	40.05
	Mean	13.0726	19.0305	27.9939	32.5615	33.3806	38.0204	39.1385	38.8434	39.2414
	SEM	1.25428	1.40624	1.10073	0.764151	1.55867	0.999854	0.961051	0.947647	0.866052
	KM (mM)	3.48±0.11
	kcat (s-1)	0.43±0.01
	kcat/KM (s-1 mM-1)	0.12
	R2	0.96
	Equation	y=Vmax*x^n/(k^n+x^n)

[truncated: 22 more sheets: Supplementary Figure 13, Supplementary Figure 14, Supplementary Figure 15, Supplementary Figure 16, Supplementary Figure 17, Supplementary Figure 18, Supplementary Figure 19, Supplementary Figure 20, Supplementary Figure 21, Supplementary Figure 22, Supplementary Figure 23, Supplementary Figure 24, Supplementary Figure 25, Supplementary Figure 26, Supplementary Figure 27, Supplementary Figure 28, Supplementary Figure 29, Supplementary Figure 30, Supplementary Figure 31, Supplementary Figure 32 …]
